# Supplementary material for: ReShuffle-MS: Region-Guided Data Augmentation Improves Artificial Intelligence-Based Resistance Prediction in Escherichia coli from MALDI-TOF Mass Spectrometry
Source: Microorganisms. 2026 Jan 13;14(1):177. doi: 10.3390/microorganisms14010177 (PMC12844117; doi:10.3390/microorganisms14010177)
Supplement: Supplementary file 1 [file microorganisms-14-00177-s001.zip]

Archive with 1 entries (1 files):
- microorganisms-4075156-supplementary.pdf
